# Supplementary material for: Biophysical Characterization of the Binding Mechanism between the MATH Domain of SPOP and Its Physiological Partners
Source: Int J Mol Sci. 2023 Jun 14;24(12):10138. doi: 10.3390/ijms241210138 (PMC10298926; doi:10.3390/ijms241210138)
Supplement: Supplementary file 1 [file ijms-24-10138-s001.zip]

Archive with 1 entries (1 files):
- ijms-2437231-SI.pdf
